# Supplementary material for: Circulating Interleukins-33 and -37 and Their Associations with Metabolic Syndrome in Arab Adults
Source: Int J Mol Sci. 2024 Jan 5;25(2):699. doi: 10.3390/ijms25020699 (PMC10815042; doi:10.3390/ijms25020699)
Supplement: Supplementary file 1 [file ijms-25-00699-s001.zip]

Archive with 1 entries (1 files):
- ijms-2785614-supplementary.pdf
